# Supplementary material for: Metabolites of De Novo Purine Synthesis: Metabolic Regulators and Cytotoxic Compounds
Source: Metabolites. 2022 Dec 2;12(12):1210. doi: 10.3390/metabo12121210 (PMC9788633; doi:10.3390/metabo12121210)
Supplement: Supplementary file 1 [file metabolites-12-01210-s001.zip]

Archive with 3 entries (2 files):
- metabolites-1991338-supplementary/
- metabolites-1991338-supplementary/Figures.pdf
- metabolites-1991338-supplementary/Table_S1.pdf
